# Supplementary material for: Impeding Biofilm-Forming Mediated Methicillin-Resistant Staphylococcus aureus and Virulence Genes Using a Biosynthesized Silver Nanoparticles–Antibiotic Combination
Source: Biomolecules. 2025 Feb 11;15(2):266. doi: 10.3390/biom15020266 (PMC11852608; doi:10.3390/biom15020266)
Supplement: Supplementary file 1 [file biomolecules-15-00266-s001.zip]

Archive with 1 entries (1 files):
- biomolecules-3418493-supplementary.pdf
